# Supplementary material for: Extreme-Temperature Indices and Seasonal Precipitation Deficits Characterize Soybean Yield Variability in Eastern Croatia: The 2024–2025 Climatically Stressful Seasons in Context (2020–2025)
Source: Plants (Basel). 2026 Jun 16;15(12):1867. doi: 10.3390/plants15121867 (PMC13307521; doi:10.3390/plants15121867)
Supplement: Supplementary file 1 [file plants-15-01867-s001.zip]

Archive with 1 entries (1 files):
- plants-4340683-supplementary.pdf
